# Supplementary material for: In vitro selection of drought-tolerant white poplar clones based on antioxidant activities and osmoprotectant content
Source: Front Plant Sci. 2023 Nov 16;14:1280794. doi: 10.3389/fpls.2023.1280794 (PMC10690421; doi:10.3389/fpls.2023.1280794)
Supplement: Supplementary file 1 [file Table_1.xlsx]

## Sheet: Sheet1
Table Results of Fisher's least significant difference test for measured traits in White poplar clones1)
		Morphological parameters								Photosynthetic pigments								Biochemical parameters
Clones	Treatment	SFW (g)		SDW (g)		RFW (g)		RDW (g)		Chl a (mg g-1 FW)		Chl b (mg g-1 FW)		Car (mg g-1 FW)		Chl a + b (mg g-1 FW)		TPC (mg GAE g-1 DW)		TFC (mg QE g-1 DW)		FRAP (mg AS g-1 DW)		DPPH (%)		ABTS (%)		PRO (µmol PRO g-1 DW)		GB (mg GB g-1 DW)
L-12	Control	0.561467	ab*)	0.0664	abcd	0.114933	bcd	0.011167	e	4.7	efg	2.6	bcde	0.69	bcdef	7.3	efg	2.97	ij	6.8358	bcde	11.48	i	44.8071	fgh	39.451	hij	1.51667	l	100.9	fgh
L-12	PEG 1	0.5754	a	0.0685	abc	0.132947	bcd	0.017467	bcde	4.3	efgh	2.3	def	0.63	defgh	6.5	fgh	2.91	ij	6.89465	bcde	13.49	hi	47.5596	efgh	39.9453	ghij	2.275	k	111.1	efgh
L-12	PEG 10	0.536833	abc	0.082033	a	0.209833	ab	0.036533	a	3.8	fghi	2.2	efg	0.53	efghij	5.9	ghi	2.91	ij	4.83992	efghi	15.06	hi	48.3701	efgh	47.7128	efgh	3.78333	ghi	733.4	ab
L-12	PEG 20	0.138967	g	0.025167	e	0.063967	cd	0.03	abc	1.6	kl	0.9	h	0.18	jk	2.5	jkl	3.13	hij	3.4786	hij	15.13	hi	49.5652	defgh	47.8192	efgh	3.32083	ij	163.3	defg
L-12	PEG 50	0.325867	abcdefg	0.065133	abcd	0.0475	cd	0.0106	e	1.5	kl	0.9	h	0.14	k	2.4	kl	5.17	bcdefgh	1.84424	jk	20.18	defgh	63.5002	bcde	58.3974	bcde	4.25833	fg	779.2	ab
L-80	Control	0.498767	abcde	0.060667	abcde	0.088267	bcd	0.008967	e	5.8	bcde	3.1	bcd	0.87	abcde	8.9	bcde	2.04	j	8.78193	ab	16.17	ghi	37.3322	gh	30.6875	j	0.491667	m	57.1	gh
L-80	PEG 1	0.5563	ab	0.070767	ab	0.163467	abc	0.0147	bcde	5.2	def	2.7	bcde	0.77	bcdef	7.9	defg	2.85	ij	7.11831	bcd	18.1	efghi	45.9553	fgh	36.7397	ij	0.625	m	64.9	gh
L-80	PEG 10	0.440033	abcdef	0.0708	ab	0.1517	bcd	0.015933	bcde	4.3	efgh	2.2	defg	0.62	defghi	6.5	fgh	2.9	ij	6.41029	cdefg	18.12	efghi	47.2588	efgh	37.3943	hij	2.88333	jk	288	cd
L-80	PEG 20	0.3	cdefg	0.053767	abcde	0.153833	abcd	0.014233	cde	3.6	ghij	1.1	h	0.81	abcde	4.8	hijk	3.09	hij	4.58031	fghi	18.37	efghi	50.8977	defgh	37.5147	hij	2.42083	k	213.9	def
L-80	PEG 50	0.3845	abcdefg	0.073467	ab	0.138533	bcd	0.016767	bcde	1.8	kl	1	h	0.21	jk	2.8	jkl	3.33	ghij	3.93045	hij	18.82	efghi	60.7021	bcde	44.6746	fghi	4.28333	fg	647	b
LBM	Control	0.2834	defg	0.035967	bcde	0.079967	bcd	0.0093	e	7.1	ab	3.5	ab	1.14	a	10.6	ab	3.72	efghij	10.6342	a	23.43	cdefg	34.4001	h	43.5364	fghi	1.32917	l	109.8	efgh
LBM	PEG 1	0.4922	abcde	0.0658	abcd	0.131467	bcd	0.015667	bcde	6.4	abcd	3.2	abc	1.01	abc	9.6	abcd	5.6	bcdef	8.46296	bc	25.49	bcde	57.1175	cdef	55.8136	bcde	2.625	k	132.1	efgh
LBM	PEG 10	0.3651	abcdefg	0.065167	abcd	0.284167	a	0.030667	ab	2.9	hijk	1.4	fgh	0.41	fghijk	4.4	ijkl	5.85	bcde	5.26708	defgh	25.06	bcdef	52.3488	defg	56.4763	bcde	2.8	jk	275.8	cd
LBM	PEG 20	0.167333	g	0.0316	cde	0.114	bcd	0.012833	de	2.2	jkl	1.2	h	0.26	ijk	3.3	jkl	6.98	ab	4.37387	ghi	30.03	abc	73.3542	abc	64.9481	ab	3.60833	hi	168.6	defg
LBM	PEG 50	0.1991	fg	0.032833	cde	0.070667	cd	0.010933	e	2.1	kl	1.3	h	0.24	jk	3.4	jkl	8.09	a	2.89681	ijk	37.23	a	85.6855	a	71.2859	a	4.1125	fgh	822.5	a
LCM	Control	0.510733	abcd	0.067467	abc	0.1458	bcd	0.019933	bcde	5.2	def	2.6	bcde	0.78	abcde	7.8	defg	4.66	cdefghi	7.28601	bcd	23.14	cdefg	53.8872	defg	50.6225	defg	1.04583	lm	66.3	gh
LCM	PEG 1	0.424333	abcdef	0.0679	abc	0.093	bcd	0.0097	e	5.6	cde	3.1	bcd	0.77	abcde	8.6	bcdef	4.71	cdefghi	7.91296	bc	27.43	bcd	66.1752	bcd	57.3881	bcde	1.49583	l	49.5	gh
LCM	PEG 10	0.263767	defg	0.040467	bcde	0.104467	bcd	0.0151	bcde	5.2	def	2.8	bcde	0.62	defghi	8	cdefg	5.94	abcd	4.2644	hi	29.41	bc	64.4393	bcde	57.8818	bcde	2.5625	k	211.8	def
LCM	PEG 20	0.141433	g	0.024733	e	0.054267	cd	0.011133	e	2.5	ijkl	1.4	gh	0.3	ghijk	3.9	ijkl	6.06	abc	4.05206	hi	30.87	ab	77.4922	ab	62.7698	abc	5.04583	de	122.4	efgh
LCM	PEG 50	0.1428	g	0.029167	de	0.025067	d	0.004367	e	1.1	l	0.6	h	0.11	k	1.8	l	5.38	bcdefg	0.84856	k	30.99	ab	83.9144	a	63.8477	abc	6.2625	c	179.7	defg
Villafranca	Control	0.373433	abcdefg	0.0276	e	0.076133	cd	0.0067	e	7.4	a	4	a	0.93	abcd	11.4	a	3.44	fghij	6.67243	bcdef	18.21	efghi	34.22	h	44.1761	fghi	4.13333	fgh	29.7	h
Villafranca	PEG 1	0.3649	abcdefg	0.046967	abcde	0.058567	cd	0.006467	e	6.9	abc	3.4	ab	1.05	ab	10.3	abc	3.85	defghij	8.13786	bc	18.05	fghi	55.3964	def	53.4493	cdef	4.65833	ef	62.1	gh
Villafranca	PEG 10	0.323733	bcdefg	0.053267	abcde	0.11	bcd	0.014867	bcde	4.6	efg	2.4	cde	0.66	cdefg	7.1	efg	4.19	cdefghij	7.02922	bcd	20.22	defgh	54.8259	def	54.1967	bcdef	5.46667	d	243.8	cde
Villafranca	PEG 20	0.217267	fg	0.036333	bcde	0.0844	bcd	0.029067	abcd	2.2	ijkl	1.5	fgh	0.21	jk	3.7	ijkl	4.27	cdefghi	4.3928	ghi	19.48	efgh	56.1036	def	54.3056	bcdef	7.325	b	71.2	gh
Villafranca	PEG 50	0.253233	efg	0.0501	abcde	0.087633	bcd	0.011833	e	2.5	ijkl	1.4	gh	0.29	hijk	3.8	ijkl	4.38	cdefghi	4.19444	hi	19.17	efgh	60.8917	bcde	59.3679	bcd	9.10833	a	358.9	c
	L-12	0.427707	a	0.061447	ab	0.113836	a	0.021153	a	3.2	c	1.8	b	0.44	b	4.9	c	3.42	bc	4.77864	b	15.07	c	46.6651	c	50.7604	c	3.03083	bc	377.6	a
	L-80	0.43592	a	0.065893	a	0.13916	a	0.01412	ab	4.1	ab	2	b	0.66	a	6.2	b	2.84	c	6.16426	a	17.92	bc	37.4022	d	48.4292	c	2.14083	d	254.2	b
	LBM	0.301427	b	0.046273	bc	0.136053	a	0.01588	ab	4.2	ab	2.1	b	0.61	a	6.3	ab	6.05	a	6.32698	a	28.25	a	58.4121	a	60.5812	b	2.895	c	301.8	b
	LCM	0.296613	b	0.045947	bc	0.08452	a	0.012047	b	3.9	b	2.1	b	0.52	ab	6	b	5.35	a	4.8728	b	28.37	a	58.502	a	69.1817	a	3.2825	b	125.9	c
	Villafranca	0.306513	b	0.042853	c	0.083347	a	0.013787	b	4.7	a	2.5	a	0.63	a	7.3	a	4.03	b	6.08535	a	19.03	b	53.0991	b	52.2875	c	6.13833	a	153.1	c
	Control	0.44556	a	0.05162	a	0.10102	b	0.011213	c	6	a	3.2	a	0.88	a	9.2	a	3.37	c	8.04206	a	18.49	c	41.6947	c	40.9293	d	1.70333	e	72.8	d
	PEG 1	0.482627	a	0.063987	a	0.115889	ab	0.0128	bc	5.7	a	2.9	a	0.85	a	8.6	a	3.98	bc	7.70535	a	20.51	bc	48.6672	b	54.4408	bc	2.33583	d	83.9	d
	PEG 10	0.385893	a	0.062347	a	0.172033	a	0.02262	a	4.2	b	2.2	b	0.57	b	6.4	b	4.36	ab	5.56218	b	21.58	bc	50.7324	b	53.4486	c	3.49917	c	350.5	b
	PEG 20	0.193	b	0.03432	b	0.094093	b	0.019453	ab	2.4	c	1.2	c	0.35	c	3.6	c	4.7	ab	4.17553	c	22.78	ab	53.4715	b	61.4826	b	4.34417	b	147.9	c
	PEG 50	0.2611	b	0.05014	ab	0.07388	b	0.0109	c	1.8	c	1	c	0.2	c	2.8	c	5.27	a	2.7429	d	25.28	a	59.5147	a	70.9388	a	5.605	a	557.5	a
1) Changes in: shoot fresh weight (SFW; g); shoot dry weight (SDW; g); root fresh weight (RFW; g); root dry weight (RDW; g); Chlorophyll a (Chl a; mg g-1 FW); Chlorophyll b (Chl b; mg g-1 FW); Carotenoide (Car; mg g-1 FW); Chlorophyll a + Chlorophyll b (Chl a +b; mg g-1 FW); Total phenolic content (TPC; mg GAE g-1 DW); Total flavonoid content (TFC; mg QE g-1 DW); Ferric reducing antioxidant power…
